# Supplementary material for: 2-Bromo-3-hy­droxy-6-methyl­pyridine
Source: Acta Crystallogr Sect E Struct Rep Online. 2013 Nov 6;69(Pt 12):o1729. doi: 10.1107/S1600536813029498 (PMC3885016; doi:10.1107/S1600536813029498)
Supplement: Supplementary file 1 [file e-69-o1729-sup1.cif]

##############################################################################
#                                                                            #
# This CIF contains the data in a paper accepted for publication in          #
# Acta Crystallographica Section E. It conforms to the requirements of       #
# Notes for Authors for Acta Crystallographica Section E, and has been       #
# peer reviewed under the auspices of the IUCr Commission on Journals.       #
#                                                                            #
# Full details of the Crystallographic Information File format               #
# are given in the paper "The Crystallographic Information File (CIF):       #
# a New Standard Archive File for Crystallography" by S. R. Hall, F. H.      #
# Allen and I. D. Brown [Acta Cryst. (1991), A47, 655-685].                  #
#                                                                            #
# The current version of the core CIF dictionary is obtainable from          #
# ftp://ftp.iucr.org/pub/cif_core.dic.                                       #
#                                                                            #
# Software is freely available for graphical display of the structure(s)     #
# in this CIF. For information consult the CIF software page                 #
# http://www.iucr.org/resources/cif/software.                                #
#                                                                            #
# This file may be used for bona fide research purposes within the           #
# scientific community so long as proper attribution is given to the journal # 
# article from which it was obtained.                                        #
#                                                                            #
##############################################################################
data_I
_audit_creation_method     SHELXL-97
_journal_date_recd_electronic     2013-10-14
_journal_date_accepted     2013-10-25
_journal_name_full     'Acta Crystallographica, Section E'
_journal_year     2013
_journal_volume     69
_journal_issue     12
_journal_page_first     o1729
_journal_page_last     o1729
_journal_paper_category     QO
_journal_paper_doi     10.1107/S1600536813029498
_journal_coeditor_code     SU2659
_publ_contact_author_name     'Nageswara Rao G'
_publ_contact_author_address
;
Department of Chemistry, Sri Sathya Sai Institute of Higher Learning,
Prasanthinilayam, Ananthapur,
Andhra Pradesh,
515134,
India
;
_publ_contact_author_email     'gnageswararao@sssihl.edu.in'
_publ_contact_author_fax     ?
_publ_contact_author_phone     '+ 91 949 259 5462'
_publ_section_title
;
2-Bromo-3-hydroxy-6-methylpyridine
;
loop_
    _publ_author_name
    _publ_author_footnote
    _publ_author_address
    'Singh, Govind Pratap' .
;
Department of Chemistry, Sri Sathya Sai Institute of Higher Learning,
Prasanthinilayam, Ananthapur, Andhra Pradesh
 515 134
 India
;
    'Rajesh Goud, N.' .
;
School of Chemistry, University of Hyderabad, Gachibowli,
Hyderabad
500 046
India
;
    'Jeevan Kumar, P.' .
;
Department of Chemistry, Sri Sathya Sai Institute of Higher Learning,
Prasanthinilayam, Ananthapur, Andhra Pradesh
 515 134
India
;
    'Sundaresan, C. N.' .
;
Department of Chemistry, Sri Sathya Sai Institute of Higher Learning,
Brindavan Campus, Whitefield, Bangalore, India
;
    'Nageswara Rao, G.' .
;
Department of Chemistry, Sri Sathya Sai Institute of Higher Learning,
Prasanthinilayam, Ananthapur, Andhra Pradesh, 515 134, India
;
_database_code_depnum_ccdc_archive     'CCDC 968763'
_chemical_name_systematic
;
2-Bromo-3-hydroxy-6-methylpyridine
;
_chemical_name_common     ?
_chemical_formula_moiety     'C6 H6 Br N O'
_chemical_formula_sum     'C6 H6 Br N O'
_chemical_formula_iupac     'C6 H6 Br N O'
_chemical_formula_weight     188.03
_chemical_melting_point     ?
_symmetry_cell_setting     orthorhombic
_symmetry_space_group_name_H-M     'P b c a'
_symmetry_space_group_name_Hall     '-P 2ac 2ab'
loop_
    _symmetry_equiv_pos_site_id
    _symmetry_equiv_pos_as_xyz
    1 x,y,z
    2 1/2-x,-y,1/2+z
    3 1/2+x,1/2-y,-z
    4 -x,1/2+y,1/2-z
    5 -x,-y,-z
    6 1/2+x,y,1/2-z
    7 1/2-x,1/2+y,z
    8 x,1/2-y,1/2+z
_cell_length_a     11.4484(19)
_cell_length_b     9.0914(15)
_cell_length_c     13.230(2)
_cell_angle_alpha     90.00
_cell_angle_beta     90.00
_cell_angle_gamma     90.00
_cell_volume     1377.1(4)
_cell_formula_units_Z     8
_cell_measurement_reflns_used     4373
_cell_measurement_theta_min     3.08
_cell_measurement_theta_max     25.68
_cell_measurement_temperature     298(2)
_exptl_crystal_description     'Needle'
_exptl_crystal_colour     'colorless'
_exptl_crystal_size_max     0.32
_exptl_crystal_size_mid     0.22
_exptl_crystal_size_min     0.12
_exptl_crystal_density_diffrn     1.814
_exptl_crystal_density_meas     ?
_exptl_crystal_density_method     'not measured'
_exptl_crystal_F_000     736
_exptl_absorpt_coefficient_mu     5.882
_exptl_absorpt_correction_type     multi-scan
_exptl_absorpt_process_details     '(SADABS; Bruker, 2001)'
_exptl_absorpt_correction_T_min     0.2548
_exptl_absorpt_correction_T_max     0.5387
_exptl_special_details     ?
_diffrn_ambient_temperature     298(2)
_diffrn_radiation_type     MoK\a
_diffrn_radiation_wavelength     0.71073
_diffrn_radiation_source     'fine-focus sealed tube'
_diffrn_radiation_monochromator     graphite
_diffrn_measurement_device_type     'Bruker SMART CCD area-detector'
_diffrn_measurement_method     'phi and omega scans'
_diffrn_detector_area_resol_mean     ?
_diffrn_reflns_number     12822
_diffrn_reflns_av_R_equivalents     0.0319
_diffrn_reflns_av_sigmaI/netI     0.0165
_diffrn_reflns_theta_min     3.08
_diffrn_reflns_theta_max     25.87
_diffrn_reflns_theta_full     25.87
_diffrn_measured_fraction_theta_max     0.996
_diffrn_measured_fraction_theta_full     0.996
_diffrn_reflns_limit_h_min     -14
_diffrn_reflns_limit_h_max     14
_diffrn_reflns_limit_k_min     -11
_diffrn_reflns_limit_k_max     11
_diffrn_reflns_limit_l_min     -16
_diffrn_reflns_limit_l_max     16
_diffrn_standards_number     ?
_diffrn_standards_interval_count     ?
_diffrn_standards_interval_time     ?
_diffrn_standards_decay_%     ?
_refine_special_details
;
Refinement of <i>F</i>^2^ against ALL reflections. The weighted <i>R</i>-factor
<i>wR</i> and goodness of fit <i>S</i> are based on <i>F</i>^2^, conventional
<i>R</i>-factors <i>R</i> are based on <i>F</i>, with <i>F</i> set to zero for
negative <i>F</i>^2^. The threshold expression of <i>F</i>^2^ >
\s(<i>F</i>^2^) is used only for calculating <i>R</i>-factors(gt) <i>etc</i>.
and is not relevant to the choice of reflections for refinement.
<i>R</i>-factors based on <i>F</i>^2^ are statistically about twice as large
as those based on <i>F</i>, and <i>R</i>- factors based on ALL data will be
even larger.
;
_reflns_number_total     1335
_reflns_number_gt     1115
_reflns_threshold_expression     >2sigma(I)
_refine_ls_structure_factor_coef     Fsqd
_refine_ls_matrix_type     full
_refine_ls_R_factor_all     0.0328
_refine_ls_R_factor_gt     0.0245
_refine_ls_wR_factor_gt     0.0611
_refine_ls_wR_factor_ref     0.0659
_refine_ls_goodness_of_fit_ref     1.063
_refine_ls_restrained_S_all     1.063
_refine_ls_number_reflns     1335
_refine_ls_number_parameters     87
_refine_ls_number_restraints     0
_refine_ls_hydrogen_treatment     mixed
_refine_ls_weighting_scheme     calc
_refine_ls_weighting_details
         'calc w=1/[\s^2^(Fo^2^)+(0.0376P)^2^+0.3754P] where P=(Fo^2^+2Fc^2^)/3'
_atom_sites_solution_hydrogens     geom
_atom_sites_solution_primary     direct
_atom_sites_solution_secondary     difmap
_refine_ls_shift/su_max     0.001
_refine_ls_shift/su_mean     0.000
_refine_diff_density_max     0.220
_refine_diff_density_min     -0.355
_refine_ls_extinction_method     none
_refine_ls_extinction_coef     ?
loop_
    _atom_type_symbol
    _atom_type_description
    _atom_type_scat_dispersion_real
    _atom_type_scat_dispersion_imag
    _atom_type_scat_source
    'C' 'C' 0.0033 0.0016
                         'International Tables Vol C Tables 4.2.6.8 and 6.1.1.4'
    'H' 'H' 0.0000 0.0000
                         'International Tables Vol C Tables 4.2.6.8 and 6.1.1.4'
    'N' 'N' 0.0061 0.0033
                         'International Tables Vol C Tables 4.2.6.8 and 6.1.1.4'
    'O' 'O' 0.0106 0.0060
                         'International Tables Vol C Tables 4.2.6.8 and 6.1.1.4'
    'Br' 'Br' -0.2901 2.4595
                         'International Tables Vol C Tables 4.2.6.8 and 6.1.1.4'
_computing_data_collection     'SMART (Bruker, 2001)'
_computing_cell_refinement     'SAINT (Bruker, 2001)'
_computing_data_reduction     'SAINT (Bruker, 2001)'
_computing_structure_solution     'SHELXS97 (Sheldrick, 2008)'
_computing_structure_refinement     'SHELXL97 (Sheldrick, 2008)'
_computing_molecular_graphics     'SHELXTL (Sheldrick, 2008)'
_computing_publication_material
                          'SHELXTL (Sheldrick, 2008) and X-SEED (Barbour, 2001)'
loop_
    _atom_site_type_symbol
    _atom_site_label
    _atom_site_fract_x
    _atom_site_fract_y
    _atom_site_fract_z
    _atom_site_U_iso_or_equiv
    _atom_site_thermal_displace_type
    _atom_site_calc_flag
    _atom_site_refinement_flags
    _atom_site_occupancy
    _atom_site_disorder_assembly
    _atom_site_disorder_group
    Br Br1 0.71386(2) 1.06988(3) 0.63569(2) 0.05420(10)
                                                      Uani d . 1.000 . .
    O O1 0.95756(15) 0.9896(2) 0.69349(15) 0.0603(7) Uani d . 1.000 . .
    N N1 0.68110(16) 0.8898(2) 0.79970(15) 0.0419(6) Uani d . 1.000 . .
    C C1 0.76362(18) 0.9477(2) 0.74339(17) 0.0380(6) Uani d . 1.000 . .
    C C2 0.88204(18) 0.9217(2) 0.75492(19) 0.0422(7) Uani d . 1.000 . .
    C C3 0.9120(2) 0.8254(3) 0.83193(19) 0.0498(8) Uani d . 1.000 . .
    C C4 0.8269(2) 0.7633(3) 0.89095(18) 0.0506(8) Uani d . 1.000 . .
    C C5 0.7110(2) 0.7963(3) 0.87433(17) 0.0466(8) Uani d . 1.000 . .
    C C6 0.6136(2) 0.7345(4) 0.9362(2) 0.0664(10) Uani d . 1.000 . .
    H H1 1.023(3) 0.961(3) 0.700(2) 0.075(10) Uiso d . 1.000 . .
    H H3 0.99010 0.80290 0.84360 0.0600 Uiso c R 1.000 . .
    H H4 0.84740 0.69860 0.94240 0.0610 Uiso c R 1.000 . .
    H H6A 0.57840 0.81170 0.97520 0.1000 Uiso c R 1.000 . .
    H H6B 0.64370 0.66040 0.98090 0.1000 Uiso c R 1.000 . .
    H H6C 0.55610 0.69160 0.89240 0.1000 Uiso c R 1.000 . .
loop_
    _atom_site_aniso_label
    _atom_site_aniso_U_11
    _atom_site_aniso_U_22
    _atom_site_aniso_U_33
    _atom_site_aniso_U_12
    _atom_site_aniso_U_13
    _atom_site_aniso_U_23
    Br1 0.0429(2) 0.0644(2) 0.0552(2) 0.00840(10)
                                                -0.00490(10)
                                                           0.00910(10)
    O1 0.0266(9) 0.0798(13) 0.0746(13) 0.0023(8) 0.0044(8) 0.0172(11)
    N1 0.0281(8) 0.0498(10) 0.0479(11) -0.0018(8) -0.0013(8) -0.0035(9)
    C1 0.0286(10) 0.0420(12) 0.0434(11) 0.0032(9) -0.0032(9) -0.0038(9)
    C2 0.0252(10) 0.0493(13) 0.0520(13) -0.0004(9) -0.0013(9) -0.0039(10)
    C3 0.0304(11) 0.0610(15) 0.0580(14) 0.0062(11) -0.0076(10) -0.0011(12)
    C4 0.0447(13) 0.0576(15) 0.0496(13) 0.0047(12) -0.0095(10) 0.0038(12)
    C5 0.0395(13) 0.0516(14) 0.0486(14) -0.0036(10) 0.0007(10) -0.0032(10)
    C6 0.0535(15) 0.0822(19) 0.0634(17) -0.0139(14) 0.0056(13) 0.0121(15)
_geom_special_details
;
 Bond distances, angles etc. have been calculated using the
 rounded fractional coordinates. All su's are estimated
 from the variances of the (full) variance-covariance matrix.
 The cell esds are taken into account in the estimation of
 distances, angles and torsion angles
;
loop_
    _geom_bond_atom_site_label_1
    _geom_bond_atom_site_label_2
    _geom_bond_site_symmetry_1
    _geom_bond_site_symmetry_2
    _geom_bond_distance
    _geom_bond_publ_flag
    Br1 C1 . . 1.894(2) no
    O1 C2 . . 1.338(3) no
    O1 H1 . . 0.80(3) no
    N1 C5 . . 1.347(3) no
    N1 C1 . . 1.313(3) no
    C1 C2 . . 1.385(3) no
    C2 C3 . . 1.386(3) no
    C3 C4 . . 1.370(3) no
    C4 C5 . . 1.378(3) no
    C5 C6 . . 1.493(4) no
    C3 H3 . . 0.9300 no
    C4 H4 . . 0.9300 no
    C6 H6A . . 0.9600 no
    C6 H6B . . 0.9600 no
    C6 H6C . . 0.9600 no
loop_
    _geom_angle_atom_site_label_1
    _geom_angle_atom_site_label_2
    _geom_angle_atom_site_label_3
    _geom_angle_site_symmetry_1
    _geom_angle_site_symmetry_2
    _geom_angle_site_symmetry_3
    _geom_angle
    _geom_angle_publ_flag
    C2 O1 H1 . . . 113(2) no
    C1 N1 C5 . . . 119.07(19) no
    Br1 C1 N1 . . . 116.45(15) no
    N1 C1 C2 . . . 125.0(2) no
    Br1 C1 C2 . . . 118.52(16) no
    O1 C2 C1 . . . 119.2(2) no
    C1 C2 C3 . . . 115.5(2) no
    O1 C2 C3 . . . 125.3(2) no
    C2 C3 C4 . . . 120.2(2) no
    C3 C4 C5 . . . 120.3(2) no
    N1 C5 C6 . . . 116.7(2) no
    C4 C5 C6 . . . 123.4(2) no
    N1 C5 C4 . . . 119.9(2) no
    C2 C3 H3 . . . 120.00 no
    C4 C3 H3 . . . 120.00 no
    C3 C4 H4 . . . 120.00 no
    C5 C4 H4 . . . 120.00 no
    C5 C6 H6A . . . 109.00 no
    C5 C6 H6B . . . 109.00 no
    C5 C6 H6C . . . 110.00 no
    H6A C6 H6B . . . 109.00 no
    H6A C6 H6C . . . 109.00 no
    H6B C6 H6C . . . 109.00 no
loop_
    _geom_torsion_atom_site_label_1
    _geom_torsion_atom_site_label_2
    _geom_torsion_atom_site_label_3
    _geom_torsion_atom_site_label_4
    _geom_torsion_site_symmetry_1
    _geom_torsion_site_symmetry_2
    _geom_torsion_site_symmetry_3
    _geom_torsion_site_symmetry_4
    _geom_torsion
    _geom_torsion_publ_flag
    C5 N1 C1 Br1 . . . . 176.80(17) no
    C5 N1 C1 C2 . . . . -0.8(3) no
    C1 N1 C5 C6 . . . . 179.7(2) no
    C1 N1 C5 C4 . . . . 0.3(3) no
    Br1 C1 C2 C3 . . . . -176.81(17) no
    Br1 C1 C2 O1 . . . . 3.6(3) no
    N1 C1 C2 C3 . . . . 0.7(3) no
    N1 C1 C2 O1 . . . . -178.9(2) no
    C1 C2 C3 C4 . . . . -0.2(3) no
    O1 C2 C3 C4 . . . . 179.3(2) no
    C2 C3 C4 C5 . . . . -0.1(4) no
    C3 C4 C5 C6 . . . . -179.2(3) no
    C3 C4 C5 N1 . . . . 0.1(4) no
loop_
    _geom_hbond_atom_site_label_D
    _geom_hbond_atom_site_label_H
    _geom_hbond_atom_site_label_A
    _geom_hbond_site_symmetry_A
    _geom_hbond_distance_DH
    _geom_hbond_distance_HA
    _geom_hbond_distance_DA
    _geom_hbond_angle_DHA
    _geom_hbond_publ_flag
    O1 H1 N1 6_556 0.80(3) 1.92(3) 2.717(3) 174(3) yes
    C6 H6B Br1 8_565 0.96 3.037 3.993(3) 174 yes
