# Supplementary material for: 2-Bromo-3-hy­droxy-6-methyl­pyridine
Source: Acta Crystallogr Sect E Struct Rep Online. 2013 Nov 6;69(Pt 12):o1729. doi: 10.1107/S1600536813029498 (PMC3885016; doi:10.1107/S1600536813029498)
Supplement: Supplementary file 2 [file e-69-o1729-Isup2.hkl]

# 
# h,k,l, Fc-squared, Fo-squared, sigma(Fo-squared) and status flag 
# 
data_I
_shelx_title ' ortho in Pbca' 
_shelx_refln_list_code          4 
_shelx_F_calc_maximum      266.44 
_exptl_crystal_F_000       736.00 
_reflns_d_resolution_high  0.8145 
 
loop_ 
 _symmetry_equiv_pos_as_xyz 
 'x, y, z' 
 '-x+1/2, -y, z+1/2' 
 '-x, y+1/2, -z+1/2' 
 'x+1/2, -y+1/2, -z' 
 '-x, -y, -z' 
 'x-1/2, y, -z-1/2' 
 'x, -y-1/2, z-1/2' 
 '-x-1/2, y-1/2, z' 
 
_cell_length_a    11.4484 
_cell_length_b     9.0914 
_cell_length_c    13.2305 
_cell_angle_alpha  90.000 
_cell_angle_beta   90.000 
_cell_angle_gamma  90.000 
 
_shelx_F_squared_multiplier     1.000 
 
loop_ 
 _refln_index_h 
 _refln_index_k 
 _refln_index_l 
 _refln_F_squared_calc 
 _refln_F_squared_meas 
 _refln_F_squared_sigma 
 _refln_observed_status 
   2   0   0    70992.87    48126.16   1441.80 o 
   4   0   0    10824.47    10862.37    195.02 o 
   6   0   0     1662.61     1773.83     38.21 o 
   8   0   0     1621.08     1489.83     62.58 o 
  10   0   0     3432.49     3475.69     71.57 o 
  12   0   0     3246.57     3103.03     66.90 o 
  14   0   0      326.36      302.37     19.70 o 
   2   1   0     1937.66     1922.49     26.18 o 
   4   1   0     1601.88     1602.35     23.11 o 
   6   1   0     2474.29     2330.67     31.27 o 
   8   1   0     1735.11     1653.57     46.17 o 
  10   1   0      374.77      362.21     12.17 o 
  12   1   0      177.74      193.59     11.30 o 
   0   2   0    15040.56    14851.90    231.25 o 
   2   2   0     7725.23     8318.19     98.85 o 
   4   2   0    15010.21    15624.32    173.49 o 
   6   2   0      609.21      744.86     13.14 o 
   8   2   0      212.75      219.39      9.07 o 
  10   2   0      104.84      114.26     15.26 o 
  12   2   0     1704.81     1653.98     34.10 o 
   2   3   0     9459.94     9695.32    107.94 o 
   4   3   0     7225.82     7223.91     81.74 o 
   6   3   0    11172.41    11380.32    136.23 o 
   8   3   0    14046.43    14143.08    181.30 o 
  10   3   0     7553.59     7282.04    108.30 o 
  12   3   0      753.81      721.94     21.29 o 
   0   4   0      158.93      197.00      6.46 o 
   2   4   0     2173.84     2099.21     26.70 o 
   4   4   0       31.29       19.91      2.94 o 
   6   4   0       56.81       69.59      4.79 o 
   8   4   0        8.06       -5.59      6.64 o 
  10   4   0      139.35      149.52     11.80 o 
  12   4   0       17.73       32.69     12.13 o 
   2   5   0     3590.42     3637.63     45.13 o 
   4   5   0     9484.55    10148.69    132.18 o 
   6   5   0     7526.79     7673.72     95.48 o 
   8   5   0     2100.27     2127.83     37.03 o 
  10   5   0     1043.48     1053.08     24.82 o 
  12   5   0      103.84       90.35     13.72 o 
   0   6   0    10819.34    11655.77    185.25 o 
   2   6   0    11551.71    12004.73    155.49 o 
   4   6   0     1209.27     1170.74     18.87 o 
   6   6   0       62.79       58.08      6.33 o 
   8   6   0        5.60       10.85      7.38 o 
  10   6   0      612.16      636.98     19.97 o 
   2   7   0      314.18      300.03     10.00 o 
   4   7   0        3.46        1.11      5.16 o 
   6   7   0       83.05       67.78      8.16 o 
   8   7   0       39.04       56.04     14.48 o 
  10   7   0       23.88       21.02     12.32 o 
   0   8   0     3326.98     3408.85     91.27 o 
   2   8   0     2818.47     2794.10     54.66 o 
   4   8   0      936.44      923.43     19.68 o 
   6   8   0      423.04      449.81     17.66 o 
   8   8   0        3.97        5.81      9.58 o 
   2   9   0      183.50      200.91     13.37 o 
   4   9   0      139.42      149.18     13.40 o 
   6   9   0       89.38      110.35     14.61 o 
   8   9   0      432.06      480.70     21.13 o 
   0  10   0       48.48       18.52     15.94 o 
   2  10   0       83.44       78.53     12.94 o 
   4  10   0       16.10        4.31     13.65 o 
   6  10   0        5.19        8.23     14.28 o 
   2  11   0      229.88      238.54     21.60 o 
   1   1   1      421.73      412.93      4.14 o 
   2   1   1      495.72      519.77      5.14 o 
   3   1   1     7546.97     7742.45     63.42 o 
   4   1   1    30498.12    30087.36    241.36 o 
   5   1   1     5838.33     5757.86     49.86 o 
   6   1   1     9329.54     9613.89     79.28 o 
   7   1   1     5439.11     5472.38     54.19 o 
   8   1   1     5299.20     5244.86     57.51 o 
   9   1   1     3243.55     3328.70     34.08 o 
  10   1   1      295.19      325.51      8.24 o 
  11   1   1      387.91      403.79      9.43 o 
  12   1   1       48.21       50.54      6.41 o 
  13   1   1       75.02       79.71      7.43 o 
   0   2   1      176.21      228.41      3.79 o 
   1   2   1    19513.79    19356.67    156.34 o 
   2   2   1     6323.00     6480.79     51.29 o 
   3   2   1     7248.39     7629.17     60.47 o 
   4   2   1     5769.96     6125.39     50.86 o 
   5   2   1     1543.65     1601.35     14.64 o 
   6   2   1      208.12      211.85      4.44 o 
   7   2   1        5.38        5.25      3.04 o 
   8   2   1       76.07       67.30      5.59 o 
   9   2   1      850.92      784.27     12.35 o 
  10   2   1      353.38      317.20      8.30 o 
  11   2   1      596.98      594.34     11.80 o 
  12   2   1      845.56      845.12     15.95 o 
  13   2   1      301.98      308.10     11.42 o 
   1   3   1      410.62      385.96      4.44 o 
   2   3   1       13.67       15.47      1.48 o 
   3   3   1     1283.51     1361.54     12.16 o 
   4   3   1      152.39      144.35      3.09 o 
   5   3   1     1629.64     1851.70     16.66 o 
   6   3   1      195.24      242.38      4.64 o 
   7   3   1      495.69      506.20      8.20 o 
   8   3   1      780.66      782.09     11.78 o 
   9   3   1      211.26      197.20      7.48 o 
  10   3   1       32.43       27.18      6.27 o 
  11   3   1        8.45       12.54      6.49 o 
  12   3   1        8.46        5.51      7.40 o 
  13   3   1        1.29       -8.18      8.18 o 
   0   4   1     8787.13     8981.64    100.50 o 
   1   4   1     8003.30     8090.93     65.96 o 
   2   4   1     8604.12     8733.42     71.87 o 
   3   4   1     4990.24     5125.02     43.10 o 
   4   4   1     3455.29     3613.55     31.35 o 
   5   4   1      503.33      488.40      6.51 o 
   6   4   1      172.29      171.69      4.49 o 
   7   4   1        0.05       -0.46      3.47 o 
   8   4   1     1085.77     1077.50     15.94 o 
   9   4   1      216.00      225.94      8.11 o 
  10   4   1     1597.35     1481.38     21.27 o 
  11   4   1      652.17      657.05     15.08 o 
  12   4   1      553.15      555.20     14.40 o 
  13   4   1      444.06      440.27     13.78 o 
   1   5   1       43.68       42.00      2.18 o 
   2   5   1     1743.37     1733.05     16.22 o 
   3   5   1      310.29      277.71      5.04 o 
   4   5   1      818.49      803.30      9.38 o 
   5   5   1     1679.61     1674.48     18.02 o 
   6   5   1     3131.48     3171.44     30.06 o 
   7   5   1     1402.34     1367.46     16.92 o 
   8   5   1      319.87      308.98      8.35 o 
   9   5   1      604.98      608.45     12.68 o 
  10   5   1       66.46       60.80      7.20 o 
  11   5   1      408.23      355.72     12.77 o 
  12   5   1       29.69       17.03      8.39 o 
   0   6   1      285.53      260.12      6.67 o 
   1   6   1     1349.41     1373.41     13.70 o 
   2   6   1      659.87      620.18      9.71 o 
   3   6   1      884.28      853.00     10.84 o 
   4   6   1        4.24        1.67      3.12 o 
   5   6   1       92.13       91.38      4.46 o 
   6   6   1      206.71      206.53      5.87 o 
   7   6   1       32.14       33.79      5.22 o 
   8   6   1      335.34      344.58      9.19 o 
   9   6   1      228.69      229.23      9.35 o 
  10   6   1      295.04      311.51     13.94 o 
  11   6   1      150.27      147.28     11.32 o 
   1   7   1      272.66      272.22      6.59 o 
   2   7   1      350.10      341.26      7.41 o 
   3   7   1      860.46      873.99     11.76 o 
   4   7   1     1145.82     1139.19     14.78 o 
   5   7   1     1140.32     1167.51     16.12 o 
   6   7   1     3126.32     3255.35     37.04 o 
   7   7   1      777.98      752.69     13.20 o 
   8   7   1      823.66      792.76     15.10 o 
   9   7   1      379.41      412.98     13.97 o 
  10   7   1      252.73      259.69     12.70 o 
   0   8   1      147.09      156.45     11.86 o 
   1   8   1      324.55      330.01      8.68 o 
   2   8   1       67.20       76.66      6.27 o 
   3   8   1      269.99      293.69     10.40 o 
   4   8   1      315.11      337.11      9.36 o 
   5   8   1       62.56       72.69      6.26 o 
   6   8   1      244.25      224.44      9.64 o 
   7   8   1        3.03        0.72      6.69 o 
   8   8   1       14.65       19.91      7.54 o 
   9   8   1        0.05       -0.01      9.63 o 
   1   9   1       36.94       32.66      7.16 o 
   2   9   1       17.30       11.29      6.54 o 
   3   9   1      131.24      132.63      8.88 o 
   4   9   1       94.71       91.78      8.51 o 
   5   9   1      276.46      253.18     11.07 o 
   6   9   1      181.75      167.95     11.35 o 
   7   9   1      275.40      262.00     12.53 o 
   8   9   1       17.26       12.86     10.23 o 
   0  10   1      368.54      402.56     18.79 o 
   1  10   1      265.13      294.26     12.58 o 
   2  10   1      435.12      473.84     15.83 o 
   3  10   1       93.01       91.44      9.23 o 
   4  10   1      275.97      296.95     12.23 o 
   5  10   1       73.84       67.01      9.46 o 
   6  10   1        5.10       25.51     11.68 o 
   1  11   1        1.32        1.76      8.50 o 
   2  11   1        1.41       -6.69     13.37 o 
   0   0   2    31719.34    26476.57    599.46 o 
   1   0   2    11913.17    12448.75    173.80 o 
   2   0   2     1267.76     1312.55     23.53 o 
   3   0   2    29686.36    28554.53    435.70 o 
   4   0   2     2081.84     2225.90     26.95 o 
   5   0   2    12661.69    13482.62    159.93 o 
   6   0   2      179.96      198.18      9.46 o 
   7   0   2       39.44       35.47      4.81 o 
   8   0   2       96.72       83.99      6.89 o 
   9   0   2      219.43      213.76     11.29 o 
  10   0   2        3.62       21.95     10.11 o 
  11   0   2     2322.16     2279.30     36.55 o 
  12   0   2      101.05       98.95     10.78 o 
  13   0   2     2534.73     2451.01     44.02 o 
   1   1   2      381.46      379.03      4.00 o 
   2   1   2     2173.42     2299.71     18.87 o 
   3   1   2     4280.90     4329.72     36.02 o 
   4   1   2      973.17     1049.36     10.28 o 
   5   1   2     6104.36     6350.41     52.86 o 
   6   1   2      176.69      215.29      4.45 o 
   7   1   2     4158.76     4371.75     40.68 o 
   8   1   2      544.33      540.31     12.65 o 
   9   1   2     2478.71     2414.51     26.19 o 
  10   1   2      280.40      280.64      8.74 o 
  11   1   2      803.71      751.28     12.96 o 
  12   1   2        6.38        8.11      6.28 o 
  13   1   2        3.00        0.71      7.49 o 
   0   2   2    18867.01    19213.87    227.14 o 
   1   2   2    50557.02    44570.32    471.05 o 
   2   2   2      177.88      187.73      3.26 o 
   3   2   2     4226.87     4560.81     36.79 o 
   4   2   2      114.91       99.52      2.58 o 
   5   2   2     2688.59     2942.13     24.99 o 
   6   2   2       54.32       56.89      3.21 o 
   7   2   2      306.49      313.18      6.78 o 
   8   2   2       22.39       22.41      4.25 o 
   9   2   2     1044.52     1000.15     14.12 o 
  10   2   2       22.52       28.31      5.19 o 
  11   2   2     1448.62     1394.58     23.96 o 
  12   2   2      178.91      170.80      8.80 o 
  13   2   2      615.19      600.17     14.76 o 
   1   3   2     2738.55     2844.78     25.21 o 
   2   3   2      134.67      121.45      2.59 o 
   3   3   2    13317.07    13809.82    112.56 o 
   4   3   2       76.48       81.52      2.85 o 
   5   3   2    19874.66    20403.21    160.35 o 
   6   3   2      141.22      151.68      5.00 o 
   7   3   2     9742.30     9848.24     87.63 o 
   8   3   2      321.49      304.19      7.70 o 
   9   3   2     2488.52     2405.36     30.78 o 
  10   3   2      460.11      437.64     10.24 o 
  11   3   2      607.93      601.32     18.16 o 
  12   3   2       71.40       66.54      8.35 o 
  13   3   2       60.05       62.40      8.89 o 
   0   4   2      616.87      701.33     10.08 o 
   1   4   2     1452.43     1344.90     12.64 o 
   2   4   2      943.36      961.86      9.72 o 
   3   4   2     1150.47     1163.15     11.56 o 
   4   4   2      673.31      750.04      8.94 o 
   5   4   2        4.78        9.43      2.66 o 
   6   4   2       38.08       40.57      3.37 o 
   7   4   2      328.64      313.46      6.82 o 
   8   4   2        0.37        0.92      4.53 o 
   9   4   2        0.62       -2.01      5.31 o 
  10   4   2      215.76      206.90      9.24 o 
  11   4   2       21.55       14.97      7.37 o 
  12   4   2        9.55        4.38      7.78 o 
  13   4   2       21.03        1.03     19.54 o 
   1   5   2     1249.93     1271.48     12.48 o 
   2   5   2      485.59      533.18      6.80 o 
   3   5   2     2327.98     2261.72     20.69 o 
   4   5   2      163.28      181.80      4.26 o 
   5   5   2     3423.88     3396.74     40.37 o 
   6   5   2       53.21       55.30      4.04 o 
   7   5   2     4965.44     5021.64     49.21 o 
   8   5   2      116.01      121.21      6.38 o 
   9   5   2     2370.59     2351.98     30.87 o 
  10   5   2      192.75      193.66     11.37 o 
  11   5   2      405.22      397.55     14.19 o 
  12   5   2        0.86       -8.56      8.56 o 
   0   6   2      227.09      231.41      6.71 o 
   1   6   2     5446.39     5346.24     45.48 o 
   2   6   2      865.79      865.18     10.36 o 
   3   6   2     4132.40     4204.56     39.86 o 
   4   6   2        3.55       10.32      3.59 o 
   5   6   2     1406.79     1386.40     16.73 o 
   6   6   2        1.80       -0.26      4.26 o 
   7   6   2      238.02      236.09      7.50 o 
   8   6   2       33.24       33.99      6.08 o 
   9   6   2      382.76      413.34     13.23 o 
  10   6   2       33.83       33.80      8.32 o 
  11   6   2      426.14      449.07     21.05 o 
   1   7   2        0.12        1.00      3.77 o 
   2   7   2       50.06       51.15      4.58 o 
   3   7   2       36.74       34.66      4.42 o 
   4   7   2       32.69       38.26      4.62 o 
   5   7   2      279.34      259.54      6.89 o 
   6   7   2       97.84      102.80      6.29 o 
   7   7   2        8.12        6.77      5.48 o 
   8   7   2        1.74        1.75      6.52 o 
   9   7   2       12.18        5.09      7.91 o 
  10   7   2       34.77       34.69      8.96 o 
   0   8   2      179.42      184.38     14.65 o 
   1   8   2     2705.73     2741.75     34.49 o 
   2   8   2      110.15      107.45      7.60 o 
   3   8   2     1639.56     1635.41     22.26 o 
   4   8   2        0.11        2.35      4.91 o 
   5   8   2       59.53       50.48      5.91 o 
   6   8   2      104.29      112.88      7.76 o 
   7   8   2       34.70       33.59      7.75 o 
   8   8   2       73.72       62.34      9.31 o 
   9   8   2      199.89      229.03     13.53 o 
   1   9   2       15.65       24.84      7.12 o 
   2   9   2       32.21       33.80      6.60 o 
   3   9   2      438.77      480.07     13.33 o 
   4   9   2       12.27        9.37      6.67 o 
   5   9   2      727.51      777.48     20.89 o 
   6   9   2        1.16        6.39     11.53 o 
   7   9   2      433.90      498.14     18.08 o 
   8   9   2       19.53       25.09     10.42 o 
   0  10   2        4.10        2.65     10.51 o 
   1  10   2      140.02      116.15     11.67 o 
   2  10   2       11.46        4.19      7.62 o 
   3  10   2       84.56       75.79      8.81 o 
   4  10   2       18.84        9.74      8.28 o 
   5  10   2        0.04        3.86     10.00 o 
   6  10   2       17.00       20.94     18.19 o 
   1  11   2        1.53        4.53     10.62 o 
   1   1   3       11.61       17.40      1.31 o 
   2   1   3     5520.75     5553.63     45.66 o 
   3   1   3     9637.42     9685.60     76.43 o 
   4   1   3     2438.18     2507.98     21.31 o 
   5   1   3     5945.08     5910.86     49.42 o 
   6   1   3     5456.09     5809.32     49.07 o 
   7   1   3     7579.88     7643.73     66.20 o 
   8   1   3     3595.92     3600.44     35.96 o 
   9   1   3     5373.29     5445.30     52.58 o 
  10   1   3     2637.82     2602.92     29.65 o 
  11   1   3      334.50      333.77      9.46 o 
  12   1   3      299.71      303.84     10.24 o 
  13   1   3      179.57      179.50      9.85 o 
   0   2   3    22710.03    22569.53    266.22 o 
   1   2   3    34033.48    32385.21    260.40 o 
   2   2   3     7803.42     8076.08     65.94 o 
   3   2   3     7646.42     7774.15     61.79 o 
   4   2   3      939.71      788.24      8.18 o 
   5   2   3      894.12      849.84      9.05 o 
   6   2   3      338.63      344.27      5.90 o 
   7   2   3       33.23       29.01      3.37 o 
   8   2   3       13.77       14.19      4.11 o 
   9   2   3     1587.60     1599.30     19.23 o 
  10   2   3      248.58      256.80      8.73 o 
  11   2   3      965.23      945.74     17.74 o 
  12   2   3      303.62      310.70     11.12 o 
  13   2   3      355.01      360.34     14.08 o 
   1   3   3     1456.72     1443.65     13.61 o 
   2   3   3     1186.94     1269.91     13.73 o 
   3   3   3     3624.04     3936.54     34.70 o 
   4   3   3      186.64      200.60      3.82 o 
   5   3   3     2110.13     2324.20     20.49 o 
   6   3   3      629.09      636.94      8.43 o 
   7   3   3      181.22      183.06      5.40 o 
   8   3   3       28.44       32.46      4.47 o 
   9   3   3      294.83      309.24      9.17 o 
  10   3   3       83.36       82.95      6.88 o 
  11   3   3        0.38        4.18      6.42 o 
  12   3   3        0.15       -7.30      7.30 o 
  13   3   3        8.35       13.77      8.85 o 
   0   4   3    18105.69    19099.35    211.34 o 
   1   4   3     9497.92     9734.42     79.96 o 
   2   4   3    10058.86    10679.73     87.65 o 
   3   4   3     8916.32     9238.07     76.29 o 
   4   4   3     2835.67     2948.76     26.19 o 
   5   4   3      663.62      663.75     10.32 o 
   6   4   3      404.60      397.63      7.57 o 
   7   4   3       81.34       79.13      4.56 o 
   8   4   3        6.44        4.02      4.83 o 
   9   4   3      502.83      501.28     11.41 o 
  10   4   3      393.20      394.62     11.47 o 
  11   4   3      936.84      898.85     17.76 o 
  12   4   3      441.34      435.94     14.36 o 
   1   5   3      202.31      194.43      5.17 o 
   2   5   3      231.43      209.43      4.20 o 
   3   5   3      302.93      266.93      5.35 o 
   4   5   3      191.40      174.48      4.61 o 
   5   5   3     2198.80     2136.16     22.14 o 
   6   5   3       10.33        9.72      3.78 o 
   7   5   3     1764.93     1745.02     22.56 o 
   8   5   3      482.22      489.31     11.77 o 
   9   5   3      959.24      984.26     18.42 o 
  10   5   3      322.79      352.73     12.06 o 
  11   5   3      926.92      895.09     19.22 o 
  12   5   3       41.69       32.82      9.56 o 
   0   6   3      963.33      904.40     21.06 o 
   1   6   3     1237.81     1240.10     18.67 o 
   2   6   3      423.60      400.56      9.41 o 
   3   6   3      629.76      602.18     12.61 o 
   4   6   3      261.24      264.30      6.32 o 
   5   6   3       41.00       35.71      4.38 o 
   6   6   3      222.29      224.33      6.92 o 
   7   6   3        1.68        0.01      5.18 o 
   8   6   3       51.14       63.63      8.88 o 
   9   6   3      213.53      209.30     10.10 o 
  10   6   3       17.51        5.00      7.89 o 
  11   6   3      246.76      269.39     14.58 o 
   1   7   3      399.61      379.03      7.89 o 
   2   7   3      383.77      374.15      8.35 o 
   3   7   3      971.30     1000.44     14.50 o 
   4   7   3     1030.82     1017.65     14.13 o 
   5   7   3     1988.20     2062.77     24.63 o 
   6   7   3      727.53      724.37     13.53 o 
   7   7   3     1301.18     1315.65     20.71 o 
   8   7   3     1045.10     1036.61     19.66 o 
   9   7   3      440.71      482.36     15.03 o 
  10   7   3      416.53      388.47     14.74 o 
   0   8   3       53.81       71.10      8.14 o 
   1   8   3      710.34      717.61     13.07 o 
   2   8   3        5.14        6.10      4.81 o 
   3   8   3      366.62      403.46      9.49 o 
   4   8   3       19.15       14.99      5.41 o 
   5   8   3       76.61       80.10      6.90 o 
   6   8   3       11.98        3.00      7.04 o 
   7   8   3        2.30       -6.75      6.77 o 
   8   8   3       31.99        3.87      7.87 o 
   9   8   3        0.74       -2.90     10.10 o 
   1   9   3      160.36      156.49      7.81 o 
   2   9   3      215.71      212.92      8.41 o 
   3   9   3      276.91      267.03      9.91 o 
   4   9   3      340.25      318.87     10.88 o 
   5   9   3      320.85      324.39     11.26 o 
   6   9   3      127.65      113.95     10.15 o 
   7   9   3      318.74      330.20     13.67 o 
   0  10   3      306.82      295.17     23.04 o 
   1  10   3      399.08      411.85     14.05 o 
   2  10   3      186.10      179.57     10.58 o 
   3  10   3      137.68      149.12     11.80 o 
   4  10   3       40.71       29.88     13.22 o 
   5  10   3      133.07      133.88     13.78 o 
   0   0   4    40155.63    37528.96    736.91 o 
   1   0   4     3375.41     3507.61     40.59 o 
   2   0   4    31772.05    30724.85    391.38 o 
   3   0   4       86.03       82.78      4.93 o 
   4   0   4    10847.86    11361.99    127.22 o 
   5   0   4     1392.87     1506.16     19.83 o 
   6   0   4      154.78      150.63      5.31 o 
   7   0   4       80.00       98.19      6.64 o 
   8   0   4     2337.56     2448.52     36.77 o 
   9   0   4      135.33      138.93     12.67 o 
  10   0   4     2954.93     3004.84     49.65 o 
  11   0   4      411.48      365.34     14.44 o 
  12   0   4     1485.71     1513.39     35.49 o 
  13   0   4      355.82      327.40     15.66 o 
   1   1   4      505.46      538.66      5.81 o 
   2   1   4     2109.04     2131.00     18.59 o 
   3   1   4      957.51     1103.85     10.70 o 
   4   1   4     2717.55     2652.80     22.53 o 
   5   1   4     3922.17     4196.90     34.83 o 
   6   1   4     2130.68     2032.61     18.49 o 
   7   1   4      128.22      127.66      4.45 o 
   8   1   4      593.39      595.07     11.62 o 
   9   1   4       69.66       79.70      5.60 o 
  10   1   4       27.85       37.53      6.15 o 
  11   1   4        8.50        8.14      6.41 o 
  12   1   4       21.53       32.79      7.67 o 
  13   1   4        4.58        3.61      7.89 o 
   0   2   4      524.47      487.98      7.22 o 
   1   2   4      175.31      168.40      3.80 o 
   2   2   4     4096.29     4174.15     33.83 o 
   3   2   4       37.20       36.65      2.03 o 
   4   2   4     2387.24     2314.34     20.00 o 
   5   2   4     2233.13     2363.24     20.76 o 
   6   2   4       95.45      107.62      3.73 o 
   7   2   4      311.28      289.27      7.18 o 
   8   2   4      337.25      329.91      7.73 o 
   9   2   4        5.17        5.25      4.85 o 
  10   2   4      701.71      674.54     14.70 o 
  11   2   4       33.02       19.38      7.41 o 
  12   2   4      682.04      699.60     17.25 o 
  13   2   4       65.87       61.11      8.84 o 
   1   3   4     1588.80     1707.04     15.39 o 
   2   3   4     1517.90     1399.46     13.07 o 
   3   3   4     1541.27     1589.32     14.28 o 
   4   3   4     9890.99     9845.27     78.41 o 
   5   3   4     1024.84     1130.83     11.88 o 
   6   3   4    13687.69    13561.08    161.14 o 
   7   3   4      851.93      830.31     11.34 o 
   8   3   4     5981.74     6075.14     63.10 o 
   9   3   4      281.85      272.44      8.59 o 
  10   3   4     1543.30     1531.99     25.04 o 
  11   3   4        8.14       -6.77      6.90 o 
  12   3   4      299.44      300.42     11.45 o 
  13   3   4       19.33        3.06      9.80 o 
   0   4   4        6.32        9.83      2.79 o 
   1   4   4      795.74      768.83      8.25 o 
   2   4   4       27.76       14.92      2.37 o 
   3   4   4      990.66     1035.74     10.78 o 
   4   4   4      756.80      711.74      8.65 o 
   5   4   4        4.74        3.90      2.82 o 
   6   4   4      538.17      540.36     11.06 o 
   7   4   4      302.65      311.59      7.06 o 
   8   4   4       95.74       91.54      6.25 o 
   9   4   4        0.55       -0.49      6.19 o 
  10   4   4       16.18       28.53      7.25 o 
  11   4   4        0.18        3.88      7.98 o 
  12   4   4       11.40        3.73      9.39 o 
   1   5   4      134.40      120.97      3.82 o 
   2   5   4     1090.01     1079.39     11.85 o 
   3   5   4       28.44       32.95      3.05 o 
   4   5   4     4607.73     4554.91     62.36 o 
   5   5   4      335.95      327.74      6.90 o 
   6   5   4     4309.78     4435.83     43.93 o 
   7   5   4      356.50      374.49      8.70 o 
   8   5   4     1158.88     1193.14     18.93 o 
   9   5   4        6.08        5.87      7.09 o 
  10   5   4      228.51      231.75     12.84 o 
  11   5   4        5.02       14.42      8.70 o 
  12   5   4       19.09       26.62     10.23 o 
   0   6   4     4064.81     3985.80     56.05 o 
   1   6   4      601.22      574.27      9.11 o 
   2   6   4     4160.80     4032.45     44.77 o 
   3   6   4      169.71      159.00      4.97 o 
   4   6   4     2280.73     2265.23     23.47 o 
   5   6   4        7.60        6.48      4.46 o 
   6   6   4       20.81       15.67      5.29 o 
   7   6   4      169.12      173.24      7.97 o 
   8   6   4      234.49      220.26     10.82 o 
   9   6   4      168.75      178.95      9.77 o 
  10   6   4      161.70      184.91     10.58 o 
  11   6   4       47.21       61.49      9.83 o 
   1   7   4        8.14        4.23      3.88 o 
   2   7   4        1.64        8.56      3.87 o 
   3   7   4      130.68      131.50      5.84 o 
   4   7   4       53.96       66.47      5.43 o 
   5   7   4       53.31       41.84      5.81 o 
   6   7   4       11.63       16.04      6.00 o 
   7   7   4       32.16       38.37      6.78 o 
   8   7   4        4.42       16.10      9.84 o 
   9   7   4        2.97        3.38      8.72 o 
  10   7   4        2.72        7.69      9.52 o 
   0   8   4     1757.37     1683.47     32.29 o 
   1   8   4       97.55       90.34      5.89 o 
   2   8   4     1252.82     1249.39     17.42 o 
   3   8   4      294.59      288.55     11.74 o 
   4   8   4      623.85      597.81     12.72 o 
   5   8   4        8.99       14.91      6.41 o 
   6   8   4       13.29       12.61      7.41 o 
   7   8   4       25.68        6.72      7.38 o 
   8   8   4      213.82      222.50     11.12 o 
   9   8   4       27.15       29.72      9.86 o 
   1   9   4        0.47       -2.32      5.84 o 
   2   9   4        4.99        3.86      5.92 o 
   3   9   4       43.29       46.69      7.26 o 
   4   9   4      138.23      172.50      8.38 o 
   5   9   4       42.67       53.56      7.69 o 
   6   9   4      318.31      367.24     13.64 o 
   7   9   4       30.79       41.17      9.75 o 
   0  10   4       26.68        8.40     10.91 o 
   1  10   4       12.77       -0.04     10.81 o 
   2  10   4        2.66       -5.15      7.87 o 
   3  10   4        0.76       -3.65      7.98 o 
   4  10   4       11.98       15.17      8.46 o 
   5  10   4       17.98        9.79     10.58 o 
   1   1   5     3270.27     3380.43     28.72 o 
   2   1   5     6153.88     6466.12     53.54 o 
   3   1   5     1140.17     1217.65     11.87 o 
   4   1   5    13302.03    13993.58    114.23 o 
   5   1   5     5132.10     5380.70     44.13 o 
   6   1   5     8170.20     8419.46     67.95 o 
   7   1   5     2177.10     2201.88     25.59 o 
   8   1   5     6706.38     6809.32     67.51 o 
   9   1   5      196.24      211.04      7.73 o 
  10   1   5     2935.48     2910.45     34.36 o 
  11   1   5      380.12      371.86     15.88 o 
  12   1   5      228.21      204.65     10.06 o 
  13   1   5       10.03       20.00      8.29 o 
   0   2   5    14167.34    14350.83    159.31 o 
   1   2   5     1153.26     1061.00     10.17 o 
   2   2   5    13200.60    13537.08    110.11 o 
   3   2   5     2678.96     2879.95     25.18 o 
   4   2   5     4016.86     4125.54     34.19 o 
   5   2   5     1016.29     1070.50     10.98 o 
   6   2   5      441.25      440.66      8.51 o 
   7   2   5      105.02       85.12      4.50 o 
   8   2   5        2.86       -0.25      4.14 o 
   9   2   5        8.01       13.42      5.92 o 
  10   2   5      514.69      470.51     12.02 o 
  11   2   5      141.92      149.24      8.99 o 
  12   2   5      897.64      847.21     18.21 o 
  13   2   5      262.46      279.45     12.00 o 
   1   3   5     1004.27      994.67      9.92 o 
   2   3   5      539.23      547.22      6.52 o 
   3   3   5       89.93      105.87      2.78 o 
   4   3   5      194.46      204.41      4.10 o 
   5   3   5      259.62      258.10      6.39 o 
   6   3   5      256.71      267.31      6.05 o 
   7   3   5      689.39      710.27     11.22 o 
   8   3   5      446.40      457.87     11.31 o 
   9   3   5       87.05       84.11      6.57 o 
  10   3   5        4.66        6.07      6.74 o 
  11   3   5      172.21      174.78     10.39 o 
  12   3   5        0.30        3.37      8.63 o 
   0   4   5    28066.65    28084.13    331.95 o 
   1   4   5     1955.54     1816.23     17.52 o 
   2   4   5    13509.65    13908.87    113.62 o 
   3   4   5      619.03      587.85      7.87 o 
   4   4   5     2663.79     2677.89     26.43 o 
   5   4   5     1027.15     1033.07     12.76 o 
   6   4   5      858.79      860.11     12.13 o 
   7   4   5      122.24      123.34      8.18 o 
   8   4   5       25.54       28.95      5.67 o 
   9   4   5       38.83       39.97      6.83 o 
  10   4   5     1298.34     1298.46     22.48 o 
  11   4   5      111.62      105.32     10.45 o 
  12   4   5      829.91      832.38     20.87 o 
   1   5   5       22.96       15.26      2.88 o 
   2   5   5     1092.56     1062.09     12.57 o 
   3   5   5      933.52      907.11     12.43 o 
   4   5   5      619.14      603.88      9.66 o 
   5   5   5      529.50      505.15     10.93 o 
   6   5   5      924.62      885.65     12.71 o 
   7   5   5      389.80      395.78      8.80 o 
   8   5   5     1022.12     1009.73     17.28 o 
   9   5   5      195.02      184.69      9.64 o 
  10   5   5      388.73      409.89     13.01 o 
  11   5   5        8.17       -9.26      9.26 o 
   0   6   5      832.95      808.34     16.05 o 
   1   6   5     1709.76     1688.86     19.20 o 
   2   6   5     1138.85     1075.33     13.89 o 
   3   6   5      681.00      640.47      9.62 o 
   4   6   5      400.88      368.84      8.16 o 
   5   6   5       37.85       39.50      4.78 o 
   6   6   5       16.38       15.58      5.38 o 
   7   6   5      180.61      166.86      8.11 o 
   8   6   5       29.39       32.95      7.71 o 
   9   6   5      110.34      101.67      9.56 o 
  10   6   5       76.19       75.49     10.26 o 
  11   6   5       56.40       38.90     12.72 o 
   1   7   5        1.57       -1.62      3.89 o 
   2   7   5     1315.78     1298.76     16.95 o 
   3   7   5      359.91      348.75      9.77 o 
   4   7   5     1704.74     1645.98     22.26 o 
   5   7   5      214.97      200.17      8.47 o 
   6   7   5     1637.92     1675.61     23.03 o 
   7   7   5      190.63      193.79      9.40 o 
   8   7   5     1541.50     1585.84     25.89 o 
   9   7   5      162.43      163.71     11.95 o 
  10   7   5      677.68      699.48     19.26 o 
   0   8   5      300.24      314.50     11.02 o 
   1   8   5        3.88        8.55      5.10 o 
   2   8   5       77.78       87.92      6.58 o 
   3   8   5       26.32       25.34      5.80 o 
   4   8   5       42.22       60.34      6.72 o 
   5   8   5       14.11       13.71      7.15 o 
   6   8   5       60.72       60.90      7.79 o 
   7   8   5       16.88       11.93      7.74 o 
   8   8   5        1.01       -8.42      8.42 o 
   1   9   5       18.74        8.83      6.52 o 
   2   9   5       68.53       63.84      7.63 o 
   3   9   5       14.21        8.84      6.50 o 
   4   9   5      331.31      320.51     10.50 o 
   5   9   5       71.13       84.19      8.50 o 
   6   9   5      273.44      275.67     11.15 o 
   7   9   5       89.35      104.80     16.78 o 
   0  10   5      658.77      694.26     21.30 o 
   1  10   5       55.35       51.50      8.13 o 
   2  10   5      392.25      442.85     15.50 o 
   3  10   5       76.75       82.93      9.89 o 
   4  10   5       99.39      105.83     10.11 o 
   0   0   6     2266.78     2184.13     66.38 o 
   1   0   6    20047.62    20431.48    226.43 o 
   2   0   6      230.81      210.25      5.93 o 
   3   0   6     9524.86     9306.93    112.41 o 
   4   0   6     1620.74     1573.22     20.59 o 
   5   0   6      379.21      353.01      8.86 o 
   6   0   6        0.62        3.89      4.01 o 
   7   0   6      186.06      202.44      9.97 o 
   8   0   6     1497.36     1495.27     27.88 o 
   9   0   6     1333.83     1318.22     30.72 o 
  10   0   6      372.05      389.78     14.63 o 
  11   0   6     1293.29     1289.55     28.08 o 
  12   0   6      157.68      176.38     13.08 o 
  13   0   6      606.82      663.27     24.31 o 
   1   1   6       34.62       39.19      2.17 o 
   2   1   6      270.93      282.70      4.60 o 
   3   1   6      222.13      199.57      4.05 o 
   4   1   6       85.37      116.04      3.33 o 
   5   1   6     1871.02     1807.13     17.42 o 
   6   1   6      186.21      184.65      4.85 o 
   7   1   6     2443.49     2469.12     27.33 o 
   8   1   6      588.11      560.68     10.67 o 
   9   1   6     1323.52     1270.52     18.31 o 
  10   1   6       41.92       36.71      6.29 o 
  11   1   6      487.01      483.12     16.79 o 
  12   1   6        1.60       -7.37      7.37 o 
   0   2   6     1274.69     1257.57     16.38 o 
   1   2   6    10354.41    11272.92     89.18 o 
   2   2   6      220.30      199.17      4.22 o 
   3   2   6     8549.82     8906.86     73.58 o 
   4   2   6      105.60       93.74      3.88 o 
   5   2   6       85.44       73.90      3.41 o 
   6   2   6      272.94      289.80      6.35 o 
   7   2   6       58.15       56.71      4.58 o 
   8   2   6      464.03      468.67     10.64 o 
   9   2   6     1069.91     1080.93     17.93 o 
  10   2   6       67.52       71.37      7.59 o 
  11   2   6      510.79      531.31     13.67 o 
  12   2   6      187.99      186.68     12.17 o 
   1   3   6      732.06      654.93      7.48 o 
   2   3   6        8.21        6.83      2.02 o 
   3   3   6     4097.28     4041.48     36.14 o 
   4   3   6     1563.67     1477.97     15.32 o 
   5   3   6     3918.98     3825.19     36.55 o 
   6   3   6     2519.35     2472.01     26.29 o 
   7   3   6     3785.56     3842.11     48.26 o 
   8   3   6      188.43      185.87      9.23 o 
   9   3   6     2619.54     2647.33     39.35 o 
  10   3   6        6.19        7.20      7.27 o 
  11   3   6      632.97      636.70     16.81 o 
  12   3   6       20.76        9.50      9.16 o 
   0   4   6      828.23      808.15     13.38 o 
   1   4   6     1950.94     1998.15     19.29 o 
   2   4   6      822.12      760.03      9.79 o 
   3   4   6      329.29      288.70      5.89 o 
   4   4   6       12.24       19.94      3.40 o 
   5   4   6      172.61      169.38      5.22 o 
   6   4   6        8.01        9.26      4.07 o 
   7   4   6      319.76      303.08      8.06 o 
   8   4   6        9.04        7.05      5.52 o 
   9   4   6        0.81       -5.03      6.72 o 
  10   4   6       59.14       49.67      8.40 o 
  11   4   6        0.04        7.91      8.51 o 
  12   4   6        9.56       16.25     12.29 o 
   1   5   6       75.50       83.96      6.05 o 
   2   5   6       14.84       12.58      3.52 o 
   3   5   6     1657.69     1584.61     18.34 o 
   4   5   6      243.04      251.40      6.48 o 
   5   5   6     2965.46     2883.03     30.49 o 
   6   5   6      370.57      391.23      9.67 o 
   7   5   6     2246.96     2186.06     26.07 o 
   8   5   6       24.10       24.08      6.57 o 
   9   5   6      975.10      912.00     21.38 o 
  10   5   6       13.46        9.33      9.53 o 
  11   5   6      156.59      173.91     13.32 o 
   0   6   6       12.93       11.86      5.45 o 
   1   6   6     4039.75     4030.34     40.60 o 
   2   6   6      805.55      772.78     12.16 o 
   3   6   6     1393.52     1334.70     18.18 o 
   4   6   6      574.28      584.65     10.76 o 
   5   6   6      774.79      787.20     13.03 o 
   6   6   6       38.19       23.02      5.41 o 
   7   6   6        1.94        7.13      5.90 o 
   8   6   6       93.44       85.95      8.41 o 
   9   6   6       65.15       84.64      9.64 o 
  10   6   6       40.32       59.15     11.11 o 
   1   7   6       65.37       58.29      5.67 o 
   2   7   6       49.86       38.06      5.15 o 
   3   7   6      424.13      393.11      9.35 o 
   4   7   6       31.32       27.72      5.79 o 
   5   7   6      193.60      180.03      8.77 o 
   6   7   6       10.44       -3.45      5.95 o 
   7   7   6       27.19       31.08      7.14 o 
   8   7   6       34.94       43.73      8.53 o 
   9   7   6        8.41        4.21      9.14 o 
   0   8   6       87.67       80.86      8.17 o 
   1   8   6     1041.08     1002.06     16.55 o 
   2   8   6       46.44       61.90      6.66 o 
   3   8   6      488.79      461.98     14.74 o 
   4   8   6        2.34       -4.90      6.06 o 
   5   8   6      191.31      191.76      9.27 o 
   6   8   6        3.40       -1.73      7.11 o 
   7   8   6       14.88        8.22      8.69 o 
   8   8   6       88.89      104.46     10.81 o 
   1   9   6       63.81       46.33      7.33 o 
   2   9   6        6.80       13.69      7.21 o 
   3   9   6      210.54      208.07     10.18 o 
   4   9   6      129.09      140.62      8.77 o 
   5   9   6      258.68      312.84     15.19 o 
   6   9   6      140.76      152.91     10.47 o 
   0  10   6       38.63       39.56     12.48 o 
   1  10   6       38.82       33.54      8.82 o 
   2  10   6       25.36       22.72      8.14 o 
   3  10   6       13.04        7.85      8.18 o 
   1   1   7     2375.35     2402.08     21.67 o 
   2   1   7       52.82       42.68      2.55 o 
   3   1   7     4921.38     4904.68     46.50 o 
   4   1   7        7.65        6.89      2.51 o 
   5   1   7     9571.84     9807.71     88.59 o 
   6   1   7     1621.61     1569.90     22.32 o 
   7   1   7     6210.88     6365.46     61.04 o 
   8   1   7      204.66      219.79      6.98 o 
   9   1   7     1640.37     1596.05     21.60 o 
  10   1   7       96.92      106.29      8.02 o 
  11   1   7      444.58      429.68     13.14 o 
  12   1   7       68.71       84.16      9.12 o 
   0   2   7      636.30      590.44     20.15 o 
   1   2   7     8638.37     8835.29     70.57 o 
   2   2   7       86.22       67.42      2.79 o 
   3   2   7     4595.31     4651.95     39.91 o 
   4   2   7      231.40      208.22      4.59 o 
   5   2   7     1891.44     1834.68     25.04 o 
   6   2   7       14.00       11.86      3.64 o 
   7   2   7      123.23      122.41      6.06 o 
   8   2   7      247.68      275.78      8.60 o 
   9   2   7      312.12      324.15     10.95 o 
  10   2   7       39.67       54.93      8.28 o 
  11   2   7      675.62      667.90     16.67 o 
  12   2   7        2.83       -3.69      8.79 o 
   1   3   7      194.48      190.86      4.28 o 
   2   3   7       35.45       35.14      2.77 o 
   3   3   7      110.16      120.28      3.70 o 
   4   3   7       60.20       62.63      3.89 o 
   5   3   7      706.80      725.99     10.92 o 
   6   3   7      304.07      304.33      7.39 o 
   7   3   7      402.30      412.73     10.02 o 
   8   3   7      100.70       92.18      7.59 o 
   9   3   7      114.95      126.00      8.74 o 
  10   3   7        6.57       -5.85      7.64 o 
  11   3   7      130.72      128.52     10.21 o 
  12   3   7        0.81       -9.11      9.11 o 
   0   4   7      423.32      387.28      9.01 o 
   1   4   7     6068.49     5861.01     56.48 o 
   2   4   7      941.28      919.85     12.10 o 
   3   4   7     5229.33     5165.76     50.30 o 
   4   4   7      654.66      656.29     11.69 o 
   5   4   7     1168.50     1143.88     14.95 o 
   6   4   7      113.43      102.17      5.45 o 
   7   4   7       14.40       18.44      5.61 o 
   8   4   7      211.60      200.36      8.66 o 
   9   4   7      317.65      318.33     11.27 o 
  10   4   7       21.02       24.64      8.15 o 
  11   4   7      498.51      493.72     15.06 o 
   1   5   7       49.41       45.67      4.32 o 
   2   5   7      271.13      259.43      6.53 o 
   3   5   7     1896.90     1817.11     20.72 o 
   4   5   7       44.53       46.92      4.54 o 
   5   5   7     1959.72     1940.29     22.49 o 
   6   5   7        0.55       -2.14      4.81 o 
   7   5   7     1228.88     1322.31     19.38 o 
   8   5   7        1.19       -6.90      6.90 o 
   9   5   7      604.39      598.94     16.13 o 
  10   5   7        1.16        2.32      9.93 o 
  11   5   7       86.58      118.86     40.75 o 
   0   6   7        6.01       -0.15      6.21 o 
   1   6   7     1937.45     1833.27     22.22 o 
   2   6   7       27.92       20.04      4.66 o 
   3   6   7      501.95      468.50      9.85 o 
   4   6   7       25.93       26.03      4.84 o 
   5   6   7       18.60       10.93      4.98 o 
   6   6   7       17.14       20.93      5.58 o 
   7   6   7       53.47       61.42      6.69 o 
   8   6   7       12.90       17.95      8.63 o 
   9   6   7      196.40      193.02     11.77 o 
  10   6   7       23.26       19.05     10.73 o 
   1   7   7       21.74       22.75      5.12 o 
   2   7   7        9.68       14.53      5.17 o 
   3   7   7      753.05      758.32     14.68 o 
   4   7   7      194.19      175.13      7.33 o 
   5   7   7     1303.25     1305.28     20.88 o 
   6   7   7      179.77      165.39      8.76 o 
   7   7   7      963.35     1015.42     19.64 o 
   8   7   7      125.68      119.05      9.66 o 
   9   7   7      436.16      460.02     17.04 o 
   0   8   7       93.28       68.74      9.57 o 
   1   8   7      192.16      214.98     13.11 o 
   2   8   7        5.05        1.91      5.90 o 
   3   8   7      168.29      189.33      8.48 o 
   4   8   7       27.13       15.49      6.64 o 
   5   8   7       79.91       92.47      8.12 o 
   6   8   7        2.19       10.65      7.44 o 
   7   8   7       33.12       46.36      8.95 o 
   1   9   7       16.46       14.31      7.86 o 
   2   9   7       41.53       51.56      8.05 o 
   3   9   7      141.36      147.61      8.58 o 
   4   9   7       60.91       49.34      7.75 o 
   5   9   7      121.27      126.09     10.67 o 
   0  10   7       11.77       -2.07     13.56 o 
   1  10   7      334.95      367.97     17.39 o 
   0   0   8    11279.34    12014.29    191.42 o 
   1   0   8     4910.40     5282.73     61.76 o 
   2   0   8    17785.66    18480.55    220.73 o 
   3   0   8     2940.19     2824.53     38.26 o 
   4   0   8     4695.17     4752.67     60.58 o 
   5   0   8        7.41        9.56      4.69 o 
   6   0   8      592.27      560.98     16.71 o 
   7   0   8      338.77      354.66     20.72 o 
   8   0   8       23.70       28.99      7.16 o 
   9   0   8      458.79      450.96     15.66 o 
  10   0   8      714.71      774.31     21.19 o 
  11   0   8      378.65      391.18     20.63 o 
  12   0   8      699.02      729.87     32.00 o 
   1   1   8        0.53        0.62      2.37 o 
   2   1   8     1216.23     1221.73     13.31 o 
   3   1   8      459.82      420.54     10.15 o 
   4   1   8     1306.23     1274.96     14.12 o 
   5   1   8      724.35      677.14     11.57 o 
   6   1   8      240.52      240.70      6.24 o 
   7   1   8      156.25      156.30      6.10 o 
   8   1   8      255.86      266.75      7.66 o 
   9   1   8       68.06       76.56      8.02 o 
  10   1   8      192.64      183.57      9.42 o 
  11   1   8       71.54       82.27      9.34 o 
  12   1   8        2.17       -4.74      8.86 o 
   0   2   8     3519.57     3505.45     41.86 o 
   1   2   8      734.87      692.48      8.37 o 
   2   2   8     3854.64     3741.03     33.96 o 
   3   2   8      244.76      222.65      5.11 o 
   4   2   8      336.33      332.81      6.98 o 
   5   2   8       32.63       34.20      3.86 o 
   6   2   8      722.37      690.99     11.00 o 
   7   2   8       10.30       -0.90      5.31 o 
   8   2   8      145.01      135.84      7.44 o 
   9   2   8      203.98      215.16     11.02 o 
  10   2   8      477.01      488.59     13.79 o 
  11   2   8      149.16      170.08     13.02 o 
   1   3   8      110.71      107.44      5.66 o 
   2   3   8     1791.43     1811.74     20.71 o 
   3   3   8      385.49      385.16      7.23 o 
   4   3   8     4682.08     4783.10     45.11 o 
   5   3   8      706.62      692.35     13.50 o 
   6   3   8     4225.85     4227.95     44.63 o 
   7   3   8     1023.39      972.41     16.17 o 
   8   3   8     3137.91     3152.79     39.05 o 
   9   3   8      707.12      663.96     15.56 o 
  10   3   8     1164.78     1062.98     20.38 o 
  11   3   8      147.95      141.03     10.73 o 
   0   4   8       75.16       85.64     18.30 o 
   1   4   8      300.06      298.99      8.50 o 
   2   4   8      194.20      187.28      6.18 o 
   3   4   8      168.44      169.47      5.88 o 
   4   4   8       18.29       16.19      4.05 o 
   5   4   8       85.32       88.83      5.29 o 
   6   4   8      248.83      226.89      7.83 o 
   7   4   8        0.31       12.25      6.14 o 
   8   4   8      161.32      153.40      9.12 o 
   9   4   8        1.09       -2.65      8.12 o 
  10   4   8       15.55       14.78     12.32 o 
  11   4   8       32.37       20.71     10.30 o 
   1   5   8      194.50      181.11      6.70 o 
   2   5   8     1420.52     1365.29     17.87 o 
   3   5   8      525.48      507.51      9.54 o 
   4   5   8     1553.21     1552.90     21.10 o 
   5   5   8      395.91      393.19      8.93 o 
   6   5   8     1039.89     1063.81     16.78 o 
   7   5   8      295.91      317.45     10.76 o 
   8   5   8     1364.22     1404.32     24.25 o 
   9   5   8       38.35       39.57      8.47 o 
  10   5   8      428.70      421.33     18.01 o 
   0   6   8     3215.07     3042.14     50.83 o 
   1   6   8     1548.23     1492.65     20.67 o 
   2   6   8     1199.77     1131.55     16.13 o 
   3   6   8      253.66      266.09      8.41 o 
   4   6   8      642.05      639.91     16.57 o 
   5   6   8       69.94       92.11      9.18 o 
   6   6   8      198.84      186.57      7.71 o 
   7   6   8       23.41       22.24      7.10 o 
   8   6   8        0.12       -1.96      8.94 o 
   9   6   8      145.59      139.97     11.45 o 
   1   7   8       13.87       14.88      5.65 o 
   2   7   8       87.78       84.68      6.72 o 
   3   7   8        5.44        3.97      5.49 o 
   4   7   8       19.05        7.93      5.88 o 
   5   7   8        1.30        2.46      6.16 o 
   6   7   8       21.87       17.75      7.23 o 
   7   7   8       24.02       13.71      9.45 o 
   8   7   8       17.56       18.57     10.30 o 
   0   8   8     1858.57     1679.16     34.89 o 
   1   8   8       77.65       92.06      7.41 o 
   2   8   8      950.97      886.91     16.20 o 
   3   8   8       65.07       83.62      8.20 o 
   4   8   8      360.18      342.19     10.85 o 
   5   8   8       14.18       -2.06      7.41 o 
   6   8   8       55.65       63.50      8.37 o 
   1   9   8        2.29        4.77      7.42 o 
   2   9   8       17.41       23.73      8.54 o 
   3   9   8       42.71       44.39      8.19 o 
   4   9   8       15.92       19.59      8.07 o 
   1   1   9        0.88       -2.34      2.84 o 
   2   1   9      969.28      891.15     11.36 o 
   3   1   9       24.62       20.74      3.95 o 
   4   1   9     2086.47     2034.34     20.73 o 
   5   1   9       59.59       58.05      4.27 o 
   6   1   9     5738.98     5813.83     56.29 o 
   7   1   9       36.33       42.98      5.11 o 
   8   1   9     1712.64     1719.77     23.34 o 
   9   1   9       59.74       83.92      8.18 o 
  10   1   9      725.70      731.02     18.66 o 
  11   1   9       75.12       89.07      9.67 o 
   0   2   9     5060.01     5081.33     90.17 o 
   1   2   9      254.20      252.84      5.86 o 
   2   2   9     4058.86     3921.93     37.56 o 
   3   2   9      211.23      206.12      6.13 o 
   4   2   9     1637.64     1603.41     18.00 o 
   5   2   9        0.70        0.42      3.87 o 
   6   2   9        3.77        7.60      4.74 o 
   7   2   9        8.93        9.99      5.54 o 
   8   2   9      588.16      581.33     13.29 o 
   9   2   9       11.47        9.90      7.47 o 
  10   2   9      350.03      343.63     13.16 o 
  11   2   9       14.91       30.45      9.20 o 
   1   3   9      113.10      110.24      4.72 o 
   2   3   9      171.29      174.47      5.17 o 
   3   3   9       73.96       71.60      6.78 o 
   4   3   9       79.76       82.77      5.54 o 
   5   3   9       11.77        4.88      4.70 o 
   6   3   9      400.78      390.07     10.06 o 
   7   3   9      193.64      192.84      8.77 o 
   8   3   9        3.88       13.40      6.87 o 
   9   3   9       66.57       70.93      9.44 o 
  10   3   9        0.66       -5.92      8.09 o 
  11   3   9        0.66       -8.87      8.87 o 
   0   4   9     5358.25     5487.25     84.36 o 
   1   4   9      107.89       95.55      5.34 o 
   2   4   9     3803.96     3756.94     40.18 o 
   3   4   9        3.94        1.50      4.08 o 
   4   4   9     1631.12     1610.51     20.61 o 
   5   4   9      101.87      105.74      6.31 o 
   6   4   9        3.09        3.54      5.72 o 
   7   4   9       32.58       38.38      7.19 o 
   8   4   9      494.91      512.72     19.98 o 
   9   4   9        9.51        9.19      8.00 o 
  10   4   9      594.42      625.02     21.44 o 
   1   5   9       17.77       18.44      5.16 o 
   2   5   9       15.36       11.72      5.14 o 
   3   5   9        2.86       -4.31      4.31 o 
   4   5   9      435.21      405.60     12.87 o 
   5   5   9       34.31       27.19      5.99 o 
   6   5   9      397.35      377.90     10.19 o 
   7   5   9       12.98        0.40      6.49 o 
   8   5   9      517.69      549.81     17.81 o 
   9   5   9       68.12       48.87      9.02 o 
   0   6   9       77.67       96.47      9.36 o 
   1   6   9      212.29      205.88      7.93 o 
   2   6   9       48.32       40.23      6.02 o 
   3   6   9       71.01       77.89      6.58 o 
   4   6   9       53.69       53.71      6.20 o 
   5   6   9        9.48        2.46      6.43 o 
   6   6   9        4.83        8.42      6.36 o 
   7   6   9        6.16       -5.99      7.21 o 
   8   6   9       85.52       98.96      9.41 o 
   1   7   9        3.78        2.00      5.98 o 
   2   7   9      209.76      199.72      8.53 o 
   3   7   9        4.45       -1.92      6.16 o 
   4   7   9     1138.77     1141.94     18.73 o 
   5   7   9        4.30        1.05      6.26 o 
   6   7   9      951.85      939.65     22.46 o 
   7   7   9        5.23        2.65      9.94 o 
   0   8   9      105.09      106.52     11.54 o 
   1   8   9       18.73        8.73      6.67 o 
   2   8   9      231.35      240.07      9.73 o 
   3   8   9        4.08        4.82      7.85 o 
   4   8   9      130.46      136.64      9.50 o 
   5   8   9        3.99       -6.54      8.08 o 
   1   9   9        0.11       -7.31      7.92 o 
   2   9   9       37.56       42.20      8.62 o 
   0   0  10     2939.67     2846.03     58.74 o 
   1   0  10     4113.29     4229.30     59.16 o 
   2   0  10     2702.54     2693.85     37.08 o 
   3   0  10     1886.47     1838.50     27.21 o 
   4   0  10      422.66      374.67     10.60 o 
   5   0  10      832.30      781.87     24.88 o 
   6   0  10      769.27      734.50     16.72 o 
   7   0  10      241.84      220.61     10.06 o 
   8   0  10      180.43      179.09     10.35 o 
   9   0  10      204.71      249.45     12.93 o 
  10   0  10      446.66      422.38     22.77 o 
  11   0  10      225.58      259.66     20.32 o 
   1   1  10       41.43       35.53      3.86 o 
   2   1  10      188.74      208.00      5.43 o 
   3   1  10      201.03      180.04      5.57 o 
   4   1  10      288.95      282.85      8.64 o 
   5   1  10      590.55      573.89      9.86 o 
   6   1  10      360.02      343.05     10.24 o 
   7   1  10      901.10      910.13     19.01 o 
   8   1  10      302.25      289.73      9.61 o 
   9   1  10      302.74      304.88     14.55 o 
  10   1  10       69.27       66.16      9.03 o 
  11   1  10       49.41       33.96     29.59 o 
   0   2  10      885.08      930.93     20.79 o 
   1   2  10     2456.21     2468.37     27.82 o 
   2   2  10     1897.20     1863.46     22.30 o 
   3   2  10     2568.02     2600.85     29.46 o 
   4   2  10      218.59      190.12      6.33 o 
   5   2  10      207.19      216.26      6.88 o 
   6   2  10        1.29       -0.92      5.00 o 
   7   2  10       25.25       24.30      6.14 o 
   8   2  10       14.41       22.64      6.51 o 
   9   2  10       93.93      117.81      9.55 o 
  10   2  10      111.10      116.03     10.02 o 
   1   3  10      139.72      148.24      8.09 o 
   2   3  10     1841.44     1759.10     23.00 o 
   3   3  10     1201.54     1200.53     16.83 o 
   4   3  10     2192.22     2142.07     25.71 o 
   5   3  10     1437.65     1408.14     19.24 o 
   6   3  10     1072.22     1063.82     17.17 o 
   7   3  10     1103.96     1145.23     20.31 o 
   8   3  10      731.36      709.45     15.71 o 
   9   3  10      594.11      620.56     16.21 o 
  10   3  10      194.77      221.43     12.72 o 
   0   4  10      249.85      279.55     13.98 o 
   1   4  10       60.76       67.68      5.40 o 
   2   4  10       13.06       11.61      5.10 o 
   3   4  10       37.62       40.13      5.72 o 
   4   4  10      106.99      119.30      8.03 o 
   5   4  10       39.57       28.12      6.05 o 
   6   4  10       22.17       25.22      6.20 o 
   7   4  10        7.81        3.08      6.89 o 
   8   4  10        0.81       -5.02      7.63 o 
   9   4  10        0.42       -8.35      8.35 o 
   1   5  10        1.25        0.64      5.19 o 
   2   5  10       50.76       63.25      6.32 o 
   3   5  10      434.88      416.37     11.40 o 
   4   5  10      281.96      305.16      9.33 o 
   5   5  10     1130.96     1049.07     18.26 o 
   6   5  10      298.91      308.15     10.03 o 
   7   5  10      676.12      670.45     15.37 o 
   8   5  10      269.06      269.52     11.74 o 
   9   5  10      376.72      383.81     14.75 o 
   0   6  10     1026.30     1020.52     24.21 o 
   1   6  10      650.83      635.97     13.45 o 
   2   6  10      349.07      368.32     11.27 o 
   3   6  10      617.05      582.82     12.98 o 
   4   6  10      204.54      221.12      9.81 o 
   5   6  10      222.48      211.88     11.40 o 
   6   6  10       98.55      103.12      8.76 o 
   7   6  10        8.81       14.82      8.38 o 
   8   6  10       10.10        4.61      9.19 o 
   1   7  10       39.28       26.52      6.97 o 
   2   7  10        0.19       -6.72      6.72 o 
   3   7  10      112.01      109.15      7.94 o 
   4   7  10       11.97       -4.03      7.41 o 
   5   7  10       23.54       11.71      8.09 o 
   6   7  10       17.35       10.20      8.37 o 
   0   8  10      685.38      617.58     20.27 o 
   1   8  10      435.09      426.64     12.06 o 
   2   8  10      252.26      245.04     10.16 o 
   3   8  10      198.45      191.28      9.73 o 
   4   8  10       54.40       55.40      9.93 o 
   1   1  11      418.64      414.99      9.61 o 
   2   1  11      153.26      160.38      6.41 o 
   3   1  11     1352.88     1350.59     19.65 o 
   4   1  11      112.94      109.39      5.34 o 
   5   1  11     2336.11     2297.39     25.69 o 
   6   1  11        1.53        1.00      5.19 o 
   7   1  11     1613.97     1633.06     26.82 o 
   8   1  11      144.85      135.09      8.07 o 
   9   1  11      614.13      625.72     15.49 o 
  10   1  11       26.60       45.38      8.98 o 
   0   2  11        0.18       28.21     27.97 o 
   1   2  11     2619.28     2590.87     30.93 o 
   2   2  11       32.26       28.97      5.00 o 
   3   2  11     1552.18     1505.99     21.23 o 
   4   2  11        0.06       -4.96      4.96 o 
   5   2  11      368.73      356.74      9.35 o 
   6   2  11      267.85      250.81      9.44 o 
   7   2  11        0.84       -6.62      6.62 o 
   8   2  11      196.59      188.10     14.82 o 
   9   2  11       79.67      107.04     10.15 o 
  10   2  11       13.23       -1.53     12.61 o 
   1   3  11      143.69      133.47      6.79 o 
   2   3  11       45.25       45.80      5.70 o 
   3   3  11       88.94       94.05      6.65 o 
   4   3  11       61.21       56.70      6.36 o 
   5   3  11      151.16      146.00      7.66 o 
   6   3  11        0.50        0.77      6.60 o 
   7   3  11      224.76      221.26      9.93 o 
   8   3  11       10.43        4.28      7.67 o 
   9   3  11       20.17       17.45      8.66 o 
   0   4  11      218.14      219.37     12.87 o 
   1   4  11     2501.13     2518.14     33.45 o 
   2   4  11      187.57      200.53      9.21 o 
   3   4  11      862.82      855.58     15.28 o 
   4   4  11       42.95       49.96      6.69 o 
   5   4  11      261.89      267.72     10.50 o 
   6   4  11       57.64       49.66      7.03 o 
   7   4  11        4.99        2.53      7.16 o 
   8   4  11      122.96      132.67      9.95 o 
   9   4  11      179.65      176.13     22.48 o 
   1   5  11       61.77       60.77      7.18 o 
   2   5  11        5.71       -4.32      6.33 o 
   3   5  11      490.42      481.18     12.82 o 
   4   5  11        3.75        1.95      6.81 o 
   5   5  11      438.68      429.34     13.87 o 
   6   5  11        8.03       -7.71      7.71 o 
   7   5  11      445.57      482.61     17.24 o 
   8   5  11       88.36       97.99     10.45 o 
   0   6  11      114.78      109.34     11.03 o 
   1   6  11      359.88      351.06     10.61 o 
   2   6  11       93.21       82.79      7.92 o 
   3   6  11      130.96      131.86      8.91 o 
   4   6  11       52.53       44.90      8.01 o 
   5   6  11       16.10       11.56      7.78 o 
   6   6  11       19.21        4.69      8.35 o 
   7   6  11       48.45       37.28     14.60 o 
   1   7  11       27.98       23.42      7.18 o 
   2   7  11       18.42        8.12      7.65 o 
   3   7  11      258.92      249.86     16.41 o 
   4   7  11        3.47       -1.76      8.23 o 
   5   7  11      330.32      338.74     13.14 o 
   0   8  11      141.31      155.93     13.47 o 
   1   8  11      109.79      109.68      8.84 o 
   2   8  11       80.02       78.50     10.01 o 
   0   0  12     1926.09     2012.70     52.96 o 
   1   0  12     2499.45     2581.10     43.97 o 
   2   0  12     1925.22     1988.31     35.76 o 
   3   0  12     1979.86     1991.39     35.94 o 
   4   0  12      933.87      919.79     20.94 o 
   5   0  12       85.15       87.90      8.72 o 
   6   0  12       46.01       42.16      9.09 o 
   7   0  12       92.20      107.96     10.78 o 
   8   0  12      239.35      224.26     15.85 o 
   9   0  12      324.82      324.49     20.85 o 
   1   1  12       67.42       71.88      5.86 o 
   2   1  12       18.26        7.96      5.15 o 
   3   1  12      293.08      279.54      9.73 o 
   4   1  12       57.33       57.85      6.38 o 
   5   1  12      196.52      189.30      7.21 o 
   6   1  12       45.42       34.05      7.06 o 
   7   1  12      180.30      174.95      9.06 o 
   8   1  12        3.85        1.09      7.92 o 
   9   1  12       82.79       89.00     10.29 o 
   0   2  12      431.77      452.06     15.63 o 
   1   2  12      534.88      547.09     11.61 o 
   2   2  12      149.02      154.99      7.03 o 
   3   2  12      372.65      363.60     12.27 o 
   4   2  12      158.91      162.02      7.79 o 
   5   2  12       28.22       20.96      6.60 o 
   6   2  12       16.52       23.88      7.09 o 
   7   2  12       44.37       41.82      7.84 o 
   8   2  12       58.09       66.88      8.51 o 
   9   2  12       56.42       61.26      9.58 o 
   1   3  12        1.40       -2.76      5.72 o 
   2   3  12       21.82       23.28      6.36 o 
   3   3  12      208.97      230.57      8.58 o 
   4   3  12      357.57      356.59     10.20 o 
   5   3  12      818.15      803.40     17.16 o 
   6   3  12      707.69      696.77     17.30 o 
   7   3  12      748.97      718.15     16.08 o 
   8   3  12      467.41      481.12     13.84 o 
   0   4  12        3.85       17.18     10.07 o 
   1   4  12      124.15      126.07      9.01 o 
   2   4  12       28.55       22.27      7.12 o 
   3   4  12       10.14        7.09      6.34 o 
   4   4  12       12.44       -3.17      6.31 o 
   5   4  12       58.41       73.25      7.94 o 
   6   4  12        0.51       -8.50      8.60 o 
   7   4  12        0.50        3.93      8.33 o 
   8   4  12        0.54       11.85     19.67 o 
   1   5  12       52.13       51.44      8.48 o 
   2   5  12      120.50      109.90      8.59 o 
   3   5  12      402.85      403.19     15.13 o 
   4   5  12      266.47      249.50     10.63 o 
   5   5  12      328.37      333.12     12.29 o 
   6   5  12      323.28      326.12     12.49 o 
   7   5  12      177.97      203.48     15.85 o 
   0   6  12      265.77      271.87     16.82 o 
   1   6  12      588.49      634.41     20.73 o 
   2   6  12      238.06      231.38     10.54 o 
   3   6  12      358.28      357.50     12.28 o 
   4   6  12       77.97       87.80      9.11 o 
   5   6  12       66.46       76.91      9.74 o 
   1   7  12        3.17       -4.25      8.00 o 
   2   7  12        4.47       -2.96      7.93 o 
   3   7  12        0.04        2.57      7.96 o 
   1   1  13       89.08       89.86      6.74 o 
   2   1  13      801.01      817.53     14.65 o 
   3   1  13       21.88       21.35      5.93 o 
   4   1  13     1186.67     1196.23     23.20 o 
   5   1  13       18.94       18.49      7.71 o 
   6   1  13     1093.07     1130.99     22.32 o 
   7   1  13        3.76       -7.67      7.67 o 
   8   1  13      891.69      948.21     21.81 o 
   0   2  13     1770.86     1880.51     35.59 o 
   1   2  13        2.15        1.45      5.82 o 
   2   2  13      831.82      848.37     28.08 o 
   3   2  13       10.75       17.28      6.63 o 
   4   2  13      292.18      285.16     10.24 o 
   5   2  13        0.58        0.46      7.28 o 
   6   2  13      196.77      180.16      9.82 o 
   7   2  13        2.06        7.12      7.84 o 
   8   2  13        4.78       -5.76     11.62 o 
   1   3  13        0.12       -6.49      6.49 o 
   2   3  13        1.13       -1.30      6.52 o 
   3   3  13       66.09       67.33      7.74 o 
   4   3  13       68.67       66.55      7.64 o 
   5   3  13       13.51       10.24      7.39 o 
   6   3  13       31.78       28.60      8.37 o 
   7   3  13       27.70       43.64      8.91 o 
   0   4  13     1822.18     1868.79     58.70 o 
   1   4  13        8.28       -0.62      7.82 o 
   2   4  13     1442.65     1393.06     24.77 o 
   3   4  13        2.07       -8.05      8.05 o 
   4   4  13      611.00      594.47     17.56 o 
   5   4  13       12.37       11.41      7.45 o 
   6   4  13       76.23       78.79      9.42 o 
   1   5  13        0.07       -2.75      8.03 o 
   2   5  13       69.84       62.13      9.15 o 
   3   5  13       77.05       71.72      8.69 o 
   4   5  13      134.12      162.01     10.10 o 
   5   5  13       41.40       27.96      8.98 o 
   0   6  13      372.63      380.88     21.92 o 
   1   6  13       47.29       41.80      9.31 o 
   2   6  13      164.13      172.22     11.32 o 
   3   6  13       39.48       47.42      8.93 o 
   0   0  14      517.01      572.14     36.38 o 
   1   0  14      197.16      194.22     23.23 o 
   2   0  14      634.90      627.22     21.92 o 
   3   0  14       58.15       51.01     11.68 o 
   4   0  14      268.57      272.50     15.69 o 
   5   0  14      186.76      160.24     15.45 o 
   6   0  14        0.24       18.78     18.06 o 
   7   0  14       21.32      -22.32     23.77 o 
   1   1  14       60.37       68.23      8.75 o 
   2   1  14       14.57       12.47      6.86 o 
   3   1  14      110.03      118.18      8.39 o 
   4   1  14       66.15       59.92      8.30 o 
   5   1  14       50.90       61.26      9.71 o 
   6   1  14      127.69      140.54     11.19 o 
   0   2  14      248.59      257.06     13.09 o 
   1   2  14      352.03      361.77     11.38 o 
   2   2  14      239.32      250.38     12.34 o 
   3   2  14       97.70      115.53      8.62 o 
   4   2  14       57.19       58.24      8.14 o 
   5   2  14       38.77       49.97      9.25 o 
   6   2  14       26.30       43.80     11.33 o 
   1   3  14       22.96       31.29      8.32 o 
   2   3  14      147.84      165.12     10.03 o 
   3   3  14      131.22      147.45      9.21 o 
   4   3  14      450.15      454.07     13.15 o 
   5   3  14      175.72      209.74     11.09 o 
   0   4  14       97.41      100.40     13.91 o 
   1   4  14        0.02       -4.54      8.29 o 
   2   4  14      112.13      103.51      9.90 o 
   3   4  14        0.01       -8.15      8.15 o 
   4   4  14       50.84       56.04      9.28 o 
   1   5  14        8.94        0.31      8.96 o 
   2   5  14        7.64        5.97     10.46 o 
   3   5  14       49.78       57.62     10.43 o 
   1   1  15        1.79       -2.77      8.00 o 
   2   1  15       51.64       46.70      8.55 o 
   3   1  15      203.47      237.42     12.31 o 
   4   1  15       16.55        3.54      9.28 o 
   5   1  15      400.80      434.07     22.38 o 
   0   2  15      182.70      199.16     15.29 o 
   1   2  15      637.93      677.06     19.53 o 
   2   2  15       61.11       52.68      8.91 o 
   3   2  15      534.75      547.38     15.54 o 
   4   2  15        7.08        0.38      8.36 o 
   1   3  15       12.87        5.24     10.07 o 
   2   3  15        1.19       -8.36      8.36 o 
   3   3  15       98.47       97.99     10.12 o 
   0   4  15       55.58       54.66     14.05 o 
   1   4  15      652.83      713.45     18.83 o 
   0   0  16      563.70      603.25     33.01 o 
   1   0  16      446.68      453.45     20.66 o 
   2   0  16      231.35      243.85     20.39 o 
   1   1  16       43.85       54.07      9.64 o 
                                                 
